# Supplementary material for: Thermographic Image of the Hoof Print in Leisure and Cross-Country Warmblood Horses: A Pilot Study
Source: Vet Sci. 2023 Jul 18;10(7):470. doi: 10.3390/vetsci10070470 (PMC10385432; doi:10.3390/vetsci10070470)
Supplement: Supplementary file 1 [file vetsci-10-00470-s001.zip]

Archive with 14 entries (14 files):
- Etic and project approval.pdf
- Figure S1 - Leisure vs. Cross Country - Toe Results One-Way ANOVA.jpg
- Figure S10 - Comparison between location - Frog Apex Results One-Way ANOVA.jpg
- Figure S11 - Comparison between location  - Hoof wall Results One-Way ANOVA.jpg
- Figure S12 - Comparison between location - Heels - Results One-Way ANOVA.jpg
- Figure S2 - Leisure vs. Cross Country - Sole Results One-Way ANOVA.jpg
- Figure S3 - Leisure vs. Cross Country - Frog Results One-Way ANOVA.jpg
- Figure S4 - Leisure vs. Cross Country - Frog apex -Results One-Way ANOVA.jpg
- Figure S5 - Leisure vs. Cross Country - Hoof Wall Results One-Way ANOVA.jpg
- Figure S6 - Leisure vs. Cross Country - Heels Results One-Way ANOVA.jpg
- Figure S7 - Comparison between location - Toe Results One-Way ANOVA.jpg
- Figure S8 - Comparison between location - Sole - Results One-Way ANOVA.jpg
- Figure S9 - Comparison between location - Frog - Results One-Way ANOVA.jpg
- Table S1 - Horse information.pdf
